# Supplementary material for: Serum amyloid A3 deficiency impairs in vitro and in vivo adipocyte differentiation
Source: Adipocyte. 2021 Apr 25;10(1):242–50. doi: 10.1080/21623945.2021.1916220 (PMC8078753; doi:10.1080/21623945.2021.1916220)
Supplement: Supplemental Material [file KADI_A_1916220_SM5973.xlsx]

## Sheet: Blad1
Composition of the western diet
energy (MJ/kg)	19.1
total protein (%)	15
total fat (%)	43
total carbohydrates (%)	42
detailed composition
casein (%)	19500
sucrose (%)	33404
fructose (%)	/
corn starch, pre-gelatinized (%)	15000
cellulose powder (%)	5000
DL-methionine (%)	0.300
vitamins (%)	1100
minerals and trace elements (%)	4300
choline CI (50%)	0.200
butylated hydroxytoluene (%)	0.010
cholesterol (≥96%)	0.156
butter fat (%)	20000
safflower oil (%)	0.800
linseed oil (%)	0.200
